# Supplementary material for: Diagnostic Performance of PD-L1 versus PD-1 Expression in Circulating CD20 Cells in Diffuse Large B-Cell Lymphoma
Source: Antibodies (Basel). 2022 Feb 16;11(1):15. doi: 10.3390/antib11010015 (PMC8884023; doi:10.3390/antib11010015)
Supplement: Supplementary file 1 [file antibodies-11-00015-s001.zip]

Archive with 1 entries (1 files):
- antibodies-1448860-supplementary.pdf
